# Supplementary material for: Metabolic Profiling of Rheumatoid Arthritis Neutrophils Reveals Altered Energy Metabolism That Is Not Affected by JAK Inhibition
Source: Metabolites. 2022 Jul 15;12(7):650. doi: 10.3390/metabo12070650 (PMC9321732; doi:10.3390/metabo12070650)
Supplement: Supplementary file 1 [file metabolites-12-00650-s001.zip]

Archive with 1 entries (1 files):
- metabolites-1772442-supplementary.pdf
